# Supplementary material for: Demodicosis in a Kunekune pig and molecular characterisation of porcine demodectic mites involved: a case report
Source: Parasit Vectors. 2024 Jan 24;17:32. doi: 10.1186/s13071-023-06101-8 (PMC10807167; doi:10.1186/s13071-023-06101-8)
Supplement: Supplementary file 3 — Additional file 3. Morphometric data on different developmental stages of Demodex mites. [file 13071_2023_6101_MOESM3_ESM.xlsx]

## Sheet: Tabelle1
		Demodex individuals measured
		1	2	3	4	5	6	7	8	9	10	11	Mean	Minimum	Maximum	Standard deviation
Male
Body general	Length	176.78	222.45	218.96	187.06	218.27	210.16	200.1	219.6	223.12	221.75	177.09	206.849	176.78	223.12	18.4601
	Width	48.72	50.11	55.46	52.11	48.85	54.8	57.03	56.24	53.92	55.58	53.75	53.3245	48.72	57.03	2.9601
Gnathosoma	Length	25.47	36.56	36.6	24.96	29.15	27.09	27.01	35.71	33.08	35.72	27.4	30.7955	24.96	36.6	4.74611
	Width	25.86	37.13	28.8	28.51	30.59	26.09	27.01	30.73	33.29	33.6	27.08	29.8809	25.86	37.13	3.59027
Podosoma	Length	61.23	70.8	65.35	62.07	72.04	68.02	69.03	70.08	68.73	68.2	57.73	66.6618	57.73	72.04	4.51572
	Width	47.33	50.68	53.15	51.3	49.25	53	54.8	55.93	59.46	56.79	53.26	53.1773	47.33	59.46	3.49498
Opisthosoma	Length	90.08	115.09	117.01	100.03	117.08	115.05	104.06	113.81	121.31	117.83	91.96	109.392	90.08	121.31	10.9876
	Width	40.41	44.71	47.01	51.32	43.94	54	54.98	52.82	45.01	52.46	48.42	48.6436	40.41	54.98	4.78876
Female
Body general	Length	247.11	250.65	240.28	236.87	243.96	228.96	233.48	226.03	231.79	239.99	240.47	238.145	226.03	250.65	7.60815
	Width	62.39	61.7	60.2	61.2	60.87	51.35	50.74	50.49	52.02	52.96	61.95	56.8973	50.49	62.39	5.22492
Gnathosoma	Length	36.83	37.55	32.7	38.87	35.83	36.7	32.28	27.92	33.4	31.56	32.73	34.2155	27.92	38.87	3.22487
	Width	37.42	31.97	32.7	34.18	33.54	28.92	30.08	30.7	33.37	30.45	30.88	32.2009	28.92	37.42	2.38629
Podosoma	Length	67.03	71.99	68.57	67	70.73	68.94	74.59	69.35	69.14	73.96	83.82	71.3745	67	83.82	4.83325
	Width	63.14	62.48	61.97	60.94	60.49	49.99	48.43	50.06	53.24	53.81	58.09	56.6036	48.43	63.14	5.60943
Opisthosoma	Length	143.25	141.11	139.01	131	137.4	123.32	126.61	128.76	129.25	134.47	123.92	132.555	123.32	143.25	6.92325
	Width	55.72	58.96	52	51.4	51.64	42.78	54.29	41.5	49.22	44.35	42.35	49.4736	41.5	58.96	5.93665
Vulva	Length	11.34	10.42	10.85	10.55	9.69	8.58	8.79	9.5	9.01	10.06	10.01	9.89091	8.58	11.34	0.876156
Developmental stages
Nymph	Length	437.91	398.56	375.64	376.91	400.71	323.89	328.69	411.23	398.62	377.96	374.7	382.256	323.89	437.91	33.5184
	Width	79	58.4	56.396	63	59.697	54.24	55.12	68.46	58.19	53.77	56.77	60.2766	53.77	79	7.52253
Protonymph	Length	254.78	291.19	249.58	271	259.22	257.73	241.97	241.98	250.01	258.51	245	256.452	241.97	291.19	14.4005
	Width	47.11	54.85	48.57	49.39	46.09	49.32	46.59	43.13	43.03	50.68	44.16	47.5382	43.03	54.85	3.54048
Larva	Length	118	155.85	155	134.83	139.55	128.01	147.03	151.51	148.09	146.16	148.09	142.92	118	155.85	11.7808
	Width	34.54	42.59	41.84	35.9	38.39	41.32	45.01	36.59	32.63	36.81	30.64	37.8418	30.64	45.01	4.45696
Egg	Length	76.68	79.1	82.82	89.03	86.13	95.2	79.5	93.28	76.17	83.99	79.61	83.7736	76.17	95.2	6.48574
	Width	42.78	38.75	39.52	43.8	43.17	35.8	30	34.18	43.55	33.89	39.87	38.6645	30	43.8	4.64603
